# Supplementary material for: AQP3-Dependent PI3K/Akt Modulation in Breast Cancer Cells
Source: Int J Mol Sci. 2023 May 1;24(9):8133. doi: 10.3390/ijms24098133 (PMC10179317; doi:10.3390/ijms24098133)
Supplement: Supplementary file 1 [file ijms-24-08133-s001.zip]

Archive with 1 entries (1 files):
- ijms-2245994-supplementary.pdf
